# Supplementary material for: A New V361A Mutation in Amaranthus palmeri PPX2 Associated with PPO-Inhibiting Herbicide Resistance
Source: Plants (Basel). 2023 May 5;12(9):1886. doi: 10.3390/plants12091886 (PMC10181388; doi:10.3390/plants12091886)
Supplement: Supplementary file 1 [file plants-12-01886-s001.zip]

Archive with 1 entries (1 files):
- plants-2242567-Supplementary.pdf
